# Supplementary material for: Genetic diversity and evolution of Hantaan virus in China and its neighbors
Source: PLoS Negl Trop Dis. 2020 Aug 20;14(8):e0008090. doi: 10.1371/journal.pntd.0008090 (PMC7462299; doi:10.1371/journal.pntd.0008090)
Supplement: S1 Table — (XLSX) [file pntd.0008090.s003.xlsx]

## Sheet: Sheet1
Model	Log Marginal Likelihoods
	Using Path Sampling	Using Stepping Stone Sampling
Strict, Constant Population	-10170.1	-10170
Strict, Bayesian Skyline	-10166.2	-10166.5
Strict, GMRF Bayesian Skyride	-10186	-10188.8
Uncorrelated Relaxed Exponential, Constant Population	-10193.7	-10193.8
Uncorrelated Relaxed Exponential, Bayesian Skyline	-10190.9	-10191
Uncorrelated Relaxed Exponential, GMRF Bayesian Skyride	-10200.9	-10200.9
Uncorrelated Relaxed Lognormal, Constant Population	-10176.8	-10176.1
Uncorrelated Relaxed Lognormal, Bayesian Skyline	-10169.4	-10169.5
Uncorrelated Relaxed Lognormal, GMRF Bayesian Skyride	-10188.1	-10188.2
