# Supplementary material for: Genetic diversity and evolution of Hantaan virus in China and its neighbors
Source: PLoS Negl Trop Dis. 2020 Aug 20;14(8):e0008090. doi: 10.1371/journal.pntd.0008090 (PMC7462299; doi:10.1371/journal.pntd.0008090)
Supplement: S2 Table — (XLSX) [file pntd.0008090.s004.xlsx]

## Sheet: Sheet1
Strain Name	S-Accession Number	M-Accession Number
Aa03_161	KT935024	KT934990
Aa03_386	KT935025	KT934991
Aa03_387	KT935026	KT934492
Aa04_722	KU207190	KU207182
Aa05_190	KT935027	KT934993
Aa05_241	KT935028	KT934994
Aa05_246	KU207191	KU207183
Aa05_249	KT935029	KT934995
Aa05_331	KT935030	KT934996
Aa05_771	KT935031	KT934997
Aa05_775	KT935032	KT934998
Aa09_1000	KT935035	KT935001
Aa09_17	KU207192	KU207184
Aa09_410	KU207193	KU207185
Aa09_652	KT935033	KT934999
Aa09_948	KT935034	KT935000
Aa10_123	KT935036
Aa10_265	KU207194
Aa10_288	KT935037
Aa10_434	KU207167
Aa10_518	KU207168	KU207161
Aa10_521	MH598499	MH598485
Aa10_561	KT935040	KT935006
Aa10_569	MH598500	MH598486
Aa10_679	KT935041	KT935007
Aa13_3	KX687232	KX687227
Aa14_172	KU207169	KU207162
Aa14_175	KU207170	KU207163
Aa14_184	KU207171	KU207164
Aa14_186	KX687233
Aa14_188	KU207172	KU207165
Aa14_198	KT935044	KT935010
Aa14_204	KU207173	KU207166
Aa14_207	KT935046	KT935012
Aa14_362	KT935049	KT935015
Aa14_368	KT935050	KT935016
Aa14_386	KT935051	KT935017
Aa16_176	MH598501	MH598487
Aa16_178	MH598502	MH598488
Aa17_48	MH598505	MH598491
Aa17_49	MH598506	MH598492
Aa17_53	MH598507	MH598493
Aa17_7	MH598503	MH598489
Aa17_8	MH598504	MH598490
ROKA14_11	KU207207	KU207203
ROKA16_9	MH598494	MH598480
ROKA17_3	MH598495	MH598481
ROKA17_5	MH598496	MH598482
ROKA17_7	MH598497	MH598483
ROKA17_8	MH598498	MH598484
US8A14_2	KU207208	KU207204
76_118/POR	KT885049	KT885048
Aa_08_1111	KY594718	KY594715
Aa_09_189	KY594719	KY594716
Aa_09_198	KY594720	KY594717
Aa14_234	KX687235	KX687230
Aa14_239	KX687236	KX687231
Aa14_266	KT935047	KT935013
Aa14_272	KT935048	KT935014
Aa14_404	KT935052	KT935018
Aa14_406	KT935053	KT935019
Aa14_408	KT935054	KT935020
Aa14_412	KT935055	KT935021
Aa14_423	KT935056	KT935022
Aa14_438	KT935057	KT935023
Aa15_56	KU207195	KU207187
Aa15_58	KU207196	KU207188
Aa15_59	KU207197	KU207189
CFC94 2	X95077
cl_1	D25530	D25529
cl_2	D25533	D25532
CUMC_B11	U37768	U37729
JS1	KP970572	KP970560
JS10	KP970581	KP970569
JS11	KP970582	KP970570
JS12	KP970583	KP970571
JS2	KP970573	KP970561
JS3	KP970574	KP970562
JS4	KP970575	KP970563
JS5	KP970576	KP970564
JS6	KP970577	KP970565
JS7	KP970578	KP970566
JS8	KP970579	KP970567
JS9	KP970580	KP970568
KHF	LC209206	LC209208
LR1	AF288294	AF288293
Maaji 2	AF321095
ROKA13_8	KU207206	KU207202
S85_46	AF288659	AF288658
Schmaljohn	NC_005218	NC_005219
US8A15_1	KU207209	KU207205
AA1028	AF427318
AA1719	AF427319
AA2499	AF427320
Bao14	AB127998	AB127995
CGHu1	EU092218	EU092222
CJAp93	EF208929	EF208930
DandongHu 22	KC570384
DandongHu 28	KC570385
DandongHu 32	KC570386
DandongHu 34	KC570387
DandongHu 44	KC570388
DandongHu 89	KC570389
DandongHu 91	KC570390
Fuyuan_Aa_145	KJ857349	KJ857336
Fuyuan_Aa_26	KJ857347	KJ857336
Fuyuan_Aa_36	KJ857348
Galkino/AA57/2002	AB620031	AB620032
HTN-P88	MH251328	MH251329
WCL	KM355414
YaluRiver13	HQ611981
A16	AF288646	AF288645
CA09082007	HQ834499
CA10081109	HQ834500
CA10081113	HQ834501
CA10081203	HQ834502
CA10081206	HQ834503
CA10081708	HQ834504
CA10081905	HQ834505
CGAa2	EU092219	EU092223
CGAa31MP7	EF990911	EF990925
CGAa31P9	EF990910	EF990924
CGAa75	EU092220	EU092224
CGHu2	EU363813	EU363819
CGHu3	EU363809	EU363818
CGHu3612	EF990909	EF990923
CGHu3614	EF990908	EF990922
CGRn15	EU363810	EU363814
CGRn2616	EU363811	EU363816
CGRn2618	EU363808	EU363817
CGRn45	EU092221	EU092225
CGRni1	EU363812	EU363815
H10150	HQ834507
HubeiHu02	JQ665905	JQ665881
HV004	JQ083395	JQ083394
MN2009P M3	KY283955
MN2009P M6	KY283956
P09072	HQ834507
Q32	AB027097	DQ371905
SXHu2012B1	KC844226
SXHu2012B3	KC844227
SXRn20120013	KC844228
TJJ16	AY839871	EU074672
WuhanAaJ10	JQ665906	JQ665882
XA2009P-M18	KY357324
XA2011P-Z21	KY357325
XA2012P133	KY357326
XA2012P148	KY357327
XA2012P160	KY357322
XA2012P-Z22	KY357323
YU61	AY748308
YU62	AY748309
158324	KY639681	KY639547
158496	KY639667	KY639542
158557	KY639642	KY639548
1584108	KY639708	KY639543
57F	KY639680	KY639537
84FLi	AF366568	AF366569
Chen4	AB027101
E142	AF288644
Hunan03	JN712306
JN131019	KY639628	KY639546
JN131026	KY639709	KY639544
JN131027	KY639629	KY639545
JNDX15	KY639630	KY639539
JNDX57	KY639631	KY639541
JNDX76	KY639640	KY639540
L131025	KY639682	KY639549
RG9	AF288296
SN7	AF288657	AF288656
ZY55	KY639635	KY639538
CGRn53	EF990907	EF990921
CGRn5310	EF990906	EF990920
CGRn93MP8	EF990905	EF990919
CGRn93P8	EF990904	EF990918
LongquanAa_08_150	JQ912697	JQ912803
LongquanAa_08_157	JQ912698	JQ912804
LongquanAa_08_196	JQ912699	JQ912805
LongquanAa_08_235	JQ912704	JQ912810
LongquanAa_08_278	JQ912706	JQ912812
LongquanAa_08_300	JQ912708	JQ912814
LongquanAa_09_171	JQ912718	JQ912824
LongquanAa_09_191	JQ912719	JQ912825
LongquanAa_09_238	JQ912722	JQ912828
LongquanAa_09_24	JQ912723	JQ912829
LongquanAa_09_350	JQ912729	JQ912835
LongquanAa_09_476	JQ912737	JQ912843
LongquanAa_09_489	JQ912738	JQ912844
LongquanAa_09_541	JQ912744	JQ912850
LongquanAa_09_626	JQ912745	JQ912851
LongquanAa_09_689	JQ912746	JQ912852
LongquanAa_09_698	JQ912748	JQ912854
LongquanAa_10_393	JQ912753	JQ912859
LongquanAa_10_58	JQ912755	JQ912861
LongquanAa_10_74	JQ912758	JQ912864
LongquanAa_10_98	JQ912760	JQ912866
LongquanAa_11_452	KC344236	KC344264
LongquanAa_11_473	KC344249	KC344263
LongquanAa_11_642	KC344245	KC344262
LongquanAa_11_694	KC344247	KC344261
LongquanAa_11_744	KC344243	KC344260
LongquanAa_11_745	KC344237	KC344259
LongquanAa_11_754	KC344246	KC344258
LongquanAa_11_774	KC344242	KC344257
LongquanMf_08_92	JQ912766
LongquanMf_09_189	JQ912767
LongquanMf_09_473	JQ912768	JQ912873
LongquanMf_09_556	JQ912769
LongquanMf_09_8	JQ912770	JQ912875
Z251	EF595840	GQ120966
ZLS_12	FJ753398	FJ753399
ZLS6_11	FJ753396	FJ753397
CGAa1011	EF990913	EF990927
CGAa1015	EF990912	EF990926
CGAa4MP9	EF990915	EF990929
CGAa4P15	EF990914	EF990928
AY133	KY807166
AYW89_15	KY978755	KY978756
GAN13/2011	KY807168
GAN19/2011	KY807172
GAN21/2011	KY807167
N8	DQ658415	EF077656
AP1168	AF427323
AP1371	AF427324
AP708	AF427322
43F		KY639536
76_118		Y00386
A9		AF035831
CBAa11_106		KC576787
CBAa11_26		KC576786
CJilin93		AY748307
H8205		AB030232
HoJo		D00376
HV114		L08753
Lee		D00377
Maaji 1	AF321094
YN509	GU329991
Z5		EU074224
